# Supplementary material for: Intraoperative Visualization and Treatment of Salivary Gland Dysfunction in Sjögren’s Syndrome Patients Using Contrast-Enhanced Ultrasound Sialendoscopy (CEUSS)
Source: J Clin Med. 2023 Jun 20;12(12):4152. doi: 10.3390/jcm12124152 (PMC10298935; doi:10.3390/jcm12124152)
Supplement: Supplementary file 1 [file jcm-12-04152-s001.zip]

Archive with 1 entries (1 files):
- jcm-2360340-supplementary.pptx
